# Supplementary material for: Natural History of Marburg Virus Infection to Support Medical Countermeasure Development
Source: Viruses. 2022 Oct 18;14(10):2291. doi: 10.3390/v14102291 (PMC9607268; doi:10.3390/v14102291)
Supplement: Supplementary file 1 [file viruses-14-02291-s001.zip]

Archive with 5 entries (5 files):
- Figures S1 and S2, Tables S1 and S3.pdf
- Table S2 MARV NHS_Individual Animal Data.xlsx
- Table S4 MARV Exposed Clinical Scores.pdf
- Table S5 Mock Exposed Clinical Scores.pdf
- Table S6 MARV Path Micro Findings Summary.xlsx
