# Supplementary material for: Natural History of Marburg Virus Infection to Support Medical Countermeasure Development
Source: Viruses. 2022 Oct 18;14(10):2291. doi: 10.3390/v14102291 (PMC9607268; doi:10.3390/v14102291)
Supplement: Supplementary file 1 [file viruses-14-02291-s001.zip › Table S2 MARV NHS_Individual Animal Data.xlsx]

## Sheet: Age
Age at Study Onset (years)
Group	Animal ID	Gender	Age
1	1	F	3.027
	2	M	3.184
	3	F	3.052
	4	F	3.31
	5	M	3.203
	6	M	2.622
2	7	M	3.126
	8	M	3.326
	9	M	2.529
	10	M	2.488
	11	M	3.153
	12	M	3.134
	13	F	2.592
	14	F	2.518
	15	F	2.611
	16	F	3.197
	17	F	2.992
	18	F	3.142

## Sheet: Body Weight
Body Weight (kg)
Group	Animal ID	Gender	Study Day									Unscheduled Euthanasia
			-4	0	3	5	7	10	14	21	28
1	1	F	2.64	2.66	2.7	2.66	2.66	2.76	2.7	2.74	2.78	-
	2	M	2.82	2.86	2.8	2.78	2.76	2.84	2.94	2.9	2.86	-
	3	F	3.06	3.08	3.1	3.14	3.08	3.12	3.18	3.14	3.18	-
	4	F	2.86	2.86	2.86	2.84	2.84	2.84	2.94	2.94	2.98	-
	5	M	2.9	2.94	2.94	2.92	2.98	2.96	3.04	3.12	3.06	-
	6	M	2.62	2.68	2.7	2.66	2.62	2.68	2.78	2.74	2.78	-
2	7	M	3.24	3.32	3.4	3.36	3.34	-	-	-	-	3.44
	8	M	3.02	3.08	3.1	2.98	-	-	-	-	-	3.12
	9	M	2.66	2.68	2.68	2.62	2.7	-	-	-	-	2.68
	10	M	2.62	2.64	2.64	2.58	2.58	-	-	-	-	2.6
	11	M	2.6	2.6	2.62	2.6	2.58	-	-	-	-	2.58
	12	M	2.64	2.68	2.72	2.64	2.64	-	-	-	-	2.66
	13	F	2.58	2.72	2.72	2.7	-	-	-	-	-	2.72
	14	F	3.24	3.22	3.28	3.24	3.14	-	-	-	-	3.2
	15	F	2.78	2.16	2.82	2.78	2.86	-	-	-	-	2.88
	16	F	2.92	3	3.04	2.96	2.86	-	-	-	-	2.96
	17	F	2.84	2.84	2.84	2.86	-	-	-	-	-	3
	18	F	2.4	2.44	2.48	2.4	-	-	-	-	-	2.56
- No Data

## Sheet: Clinical Score
Clnical Scores
Total Score (Combined Activity/Appearance, Bleeding/Hemorrhage, Food Consumption: Feces/Urine, and Respiration scores)
Group	Animal ID	Gender	Study Day
			-4	-3	-2	-1	0	1	2	3	4	5	6	7	8	9	10	28
1	1	F	0	0	0	0	0	0	0	0	0	0	0	0	0	0	0	0
	2	F	0	0	0	0	0	0	0	0	0	0	0	0	0	0	0	0
	3	M	0	0	0	0	0	0	0	0	0	0	0	0	0	0	0	0
	4	M	0	0	0	0	0	0	0	0	0	0	0	0	0	0	0	0
	5	M	0	0	0	0	0	0	0	0	0	0	0	0	0	0	0	0
	6	F	0	0	0	0	0	0	0	0	0	0	0	0	0	0	0	0
2	7	F	0	0	0	0	0	0	0	0	0	0	1	5	19	-	-	-
	8	F	0	0	0	0	0	0	0	0	0	2	3	NS	-	-	-	-
	9	F	0	0	0	0	0	0	0	0	0	3	4	19	-	-	-	-
	10	M	0	0	0	0	0	0	0	0	0	0	0	10	-	-	-	-
	11	M	0	0	0	0	0	0	0	0	0	2	6	NS	-	-	-	-
	12	M	0	0	0	0	0	0	0	0	0	2	6	13	-	-	-	-
	13	M	0	0	0	0	0	0	0	0	0	0	2	11	-	-	-	-
	14	M	0	0	0	0	0	0	0	0	0	0	1	13	-	-	-	-
	15	M	0	0	0	0	0	0	0	0	0	0	1	5	8	-	-	-
	16	F	0	0	0	0	0	0	0	0	0	2	16	-	-	-	-	-
	17	F	0	0	0	0	0	0	0	0	0	0	0	9	22	-	-	-
	18	F	0	0	0	0	0	0	0	0	0	0	3	11	-	-	-	-
Activity/Appearance
Group	Animal ID	Gender	Study Day
			-4	-3	-2	-1	0	1	2	3	4	5	6	7	8	9	10	28
1	1	F	0	0	0	0	0	0	0	0	0	0	0	0	0	0	0	0
	2	F	0	0	0	0	0	0	0	0	0	0	0	0	0	0	0	0
	3	M	0	0	0	0	0	0	0	0	0	0	0	0	0	0	0	0
	4	M	0	0	0	0	0	0	0	0	0	0	0	0	0	0	0	0
	5	M	0	0	0	0	0	0	0	0	0	0	0	0	0	0	0	0
	6	F	0	0	0	0	0	0	0	0	0	0	0	0	0	0	0	0
2	7	F	0	0	0	0	0	0	0	0	0	0	0	1	10	-	-	-
	8	F	0	0	0	0	0	0	0	0	0	0	0	NS	-	-	-	-
	9	F	0	0	0	0	0	0	0	0	0	0	0	10	-	-	-	-
	10	M	0	0	0	0	0	0	0	0	0	0	0	1	-	-	-	-
	11	M	0	0	0	0	0	0	0	0	0	0	1	NS	-	-	-	-
	12	M	0	0	0	0	0	0	0	0	0	0	3	3	-	-	-	-
	13	M	0	0	0	0	0	0	0	0	0	0	1	3	-	-	-	-
	14	M	0	0	0	0	0	0	0	0	0	0	0	3	-	-	-	-
	15	M	0	0	0	0	0	0	0	0	0	0	0	1	3	-	-	-
	16	F	0	0	0	0	0	0	0	0	0	0	3	-	-	-	-	-
	17	F	0	0	0	0	0	0	0	0	0	0	0	3	10	-	-	-
	18	F	0	0	0	0	0	0	0	0	0	0	0	3	-	-	-	-
Bleeding/ Hemorrhage
Group	Animal ID	Gender	Study Day
			-4	-3	-2	-1	0	1	2	3	4	5	6	7	8	9	10	28
1	1	F	0	0	0	0	0	0	0	0	0	0	0	0	0	0	0	0
	2	F	0	0	0	0	0	0	0	0	0	0	0	0	0	0	0	0
	3	M	0	0	0	0	0	0	0	0	0	0	0	0	0	0	0	0
	4	M	0	0	0	0	0	0	0	0	0	0	0	0	0	0	0	0
	5	M	0	0	0	0	0	0	0	0	0	0	0	0	0	0	0	0
	6	F	0	0	0	0	0	0	0	0	0	0	0	0	0	0	0	0
2	7	F	0	0	0	0	0	0	0	0	0	0	0	2	2	-	-	-
	8	F	0	0	0	0	0	0	0	0	0	2	2	NS	-	-	-	-
	9	F	0	0	0	0	0	0	0	0	0	2	2	2	-	-	-	-
	10	M	0	0	0	0	0	0	0	0	0	0	0	4	-	-	-	-
	11	M	0	0	0	0	0	0	0	0	0	2	4	NS	-	-	-	-
	12	M	0	0	0	0	0	0	0	0	0	2	2	4	-	-	-	-
	13	M	0	0	0	0	0	0	0	0	0	0	0	2	-	-	-	-
	14	M	0	0	0	0	0	0	0	0	0	0	0	4	-	-	-	-
	15	M	0	0	0	0	0	0	0	0	0	0	0	2	2	-	-	-
	16	F	0	0	0	0	0	0	0	0	0	2	2	-	-	-	-	-
	17	F	0	0	0	0	0	0	0	0	0	0	0	2	2	-	-	-
	18	F	0	0	0	0	0	0	0	0	0	0	2	2	-	-	-	-
Food Consumption; Feces/Urine
Group	Animal ID	Gender	Study Day
			-4	-3	-2	-1	0	1	2	3	4	5	6	7	8	9	10	28
1	1	F	0	0	0	0	0	0	0	0	0	0	0	0	0	0	0	0
	2	F	0	0	0	0	0	0	0	0	0	0	0	0	0	0	0	0
	3	M	0	0	0	0	0	0	0	0	0	0	0	0	0	0	0	0
	4	M	0	0	0	0	0	0	0	0	0	0	0	0	0	0	0	0
	5	M	0	0	0	0	0	0	0	0	0	0	0	0	0	0	0	0
	6	F	0	0	0	0	0	0	0	0	0	0	0	0	0	0	0	0
2	7	F	0	0	0	0	0	0	0	0	0	0	1	2	3	-	-	-
	8	F	0	0	0	0	0	0	0	0	0	0	1	NS	-	-	-	-
	9	F	0	0	0	0	0	0	0	0	0	1	2	3	-	-	-	-
	10	M	0	0	0	0	0	0	0	0	0	0	0	1	-	-	-	-
	11	M	0	0	0	0	0	0	0	0	0	0	1	NS	-	-	-	-
	12	M	0	0	0	0	0	0	0	0	0	0	1	2	-	-	-	-
	13	M	0	0	0	0	0	0	0	0	0	0	1	2	-	-	-	-
	14	M	0	0	0	0	0	0	0	0	0	0	1	2	-	-	-	-
	15	M	0	0	0	0	0	0	0	0	0	0	1	2	3	-	-	-
	16	F	0	0	0	0	0	0	0	0	0	0	1	-	-	-	-	-
	17	F	0	0	0	0	0	0	0	0	0	0	0	0	NS	-	-	-
	18	F	0	0	0	0	0	0	0	0	0	0	1	2	-	-	-	-
Respiration
Group	Animal ID	Gender	Study Day
			-4	-3	-2	-1	0	1	2	3	4	5	6	7	8	9	10	28
1	1	F	0	0	0	0	0	0	0	0	0	0	0	0	0	0	0	0
	2	F	0	0	0	0	0	0	0	0	0	0	0	0	0	0	0	0
	3	M	0	0	0	0	0	0	0	0	0	0	0	0	0	0	0	0
	4	M	0	0	0	0	0	0	0	0	0	0	0	0	0	0	0	0
	5	M	0	0	0	0	0	0	0	0	0	0	0	0	0	0	0	0
	6	F	0	0	0	0	0	0	0	0	0	0	0	0	0	0	0	0
2	7	F	0	0	0	0	0	0	0	0	0	0	0	0	4	-	-	-
	8	F	0	0	0	0	0	0	0	0	0	0	0	NS	-	-	-	-
	9	F	0	0	0	0	0	0	0	0	0	0	0	4	-	-	-	-
	10	M	0	0	0	0	0	0	0	0	0	0	0	4	-	-	-	-
	11	M	0	0	0	0	0	0	0	0	0	0	0	NS	-	-	-	-
	12	M	0	0	0	0	0	0	0	0	0	0	0	4	-	-	-	-
	13	M	0	0	0	0	0	0	0	0	0	0	0	4	-	-	-	-
	14	M	0	0	0	0	0	0	0	0	0	0	0	4	-	-	-	-
	15	M	0	0	0	0	0	0	0	0	0	0	0	0	0	-	-	-
	16	F	0	0	0	0	0	0	0	0	0	0	10	-	-	-	-	-
	17	F	0	0	0	0	0	0	0	0	0	0	0	4	10	-	-	-
	18	F	0	0	0	0	0	0	0	0	0	0	0	4	-	-	-	-
NS, No score

## Sheet: TTD
Time to Death (Days)
Group	Animal ID	Gender	Time to Death
1	1	F	27.98
	2	M	28.06
	3	F	28.05
	4	F	28
	5	M	28.07
	6	M	28.05
2	7	M	7.39
	8	M	6.79
	9	M	7.07
	10	M	7.43
	11	M	7.42
	12	M	7.98
	13	F	6.43
	14	F	7.85
	15	F	7.23
	16	F	7.86
	17	F	6.83
	18	F	6.89

## Sheet: qRT-PCR
Serum qRT-PCR Result (Geq/µL)
Group	Animal ID	Gender	Study Day									Unscheduled Euthanasia
			-4	0	3	5	7	10	14	21	28
1	1	F	<LLOD	<LLOD	<LLOD	<LLOD	<LLOD	<LLOD	<LLOD	<LLOD	<LLOD	-
	2	M	<LLOD	<LLOD	<LLOD	<LLOD	<LLOD	<LLOD	<LLOD	<LLOD	<LLOD	-
	3	F	<LLOD	<LLOD	<LLOD	<LLOD	<LLOD	<LLOD	<LLOD	<LLOD	<LLOD	-
	4	F	<LLOD	<LLOD	<LLOD	<LLOD	<LLOD	<LLOD	<LLOD	<LLOD	<LLOD	-
	5	M	<LLOD	<LLOD	<LLOD	<LLOD	<LLOD	<LLOD	<LLOD	<LLOD	<LLOD	-
	6	M	<LLOD	<LLOD	<LLOD	<LLOQ	<LLOD	<LLOD	<LLOD	<LLOD	<LLOD	-
2	7	M	<LLOD	<LLOD	<LLOD	<LLOQ	13700	-	-	-	-	736000000
	8	M	<LLOD	<LLOD	<LLOD	97100000	-	-	-	-	-	1020000000
	9	M	<LLOD	<LLOD	<LLOD	12200000	16700000	-	-	-	-	910000000
	10	M	<LLOD	<LLOD	<LLOD	1680000	3270000	-	-	-	-	853000000
	11	M	<LLOD	<LLOD	<LLOD	2590000	203000000	-	-	-	-	438000000
	12	M	<LLOD	<LLOD	<LLOD	281000	-	-	-	-	-	1340000000
	13	F	<LLOD	<LLOD	<LLOQ	384000000	-	-	-	-	-	256000000
	14	F	<LLOD	<LLOD	<LLOD	28500000	1580000000	-	-	-	-	4850000000
	15	F	<LLOD	<LLOD	<LLOD	4020000	3090000	-	-	-	-	1570000000
	16	F	<LLOD	<LLOD	<LLOD	213000	4640000	-	-	-	-	377000000
	17	F	<LLOD	<LLOD	<LLOD	347000000	-	-	-	-	-	140000000
	18	F	<LLOD	<LLOD	<LLOQ	522000000	-	-	-	-	-	162000000
Geq/µL, genome equivalents per microliter
<LLOD, less than lower limit of detection
<LLOQ, less than lower limit of quantitation
- No Data

## Sheet: Plaque Assay
Serum Plaque Assay Result (PFU/mL)
Group	Animal ID	Gender	Study Day									Unscheduled Euthanasia
			-4	0	3	5	7	10	14	21	28
1	1	F	˂ LLOD	˂ LLOD	˂ LLOD	˂ LLOD	˂ LLOD	˂ LLOD	˂ LLOD	˂ LLOD	˂ LLOD	-
	2	M	˂ LLOD	˂ LLOD	˂ LLOD	˂ LLOD	˂ LLOD	˂ LLOD	˂ LLOD	˂ LLOD	˂ LLOD	-
	3	F	˂ LLOD	˂ LLOD	˂ LLOD	˂ LLOD	˂ LLOD	˂ LLOD	˂ LLOD	˂ LLOD	˂ LLOD	-
	4	F	˂ LLOD	˂ LLOD	˂ LLOD	˂ LLOD	˂ LLOD	˂ LLOD	˂ LLOD	˂ LLOD	˂ LLOD	-
	5	M	˂ LLOD	˂ LLOD	˂ LLOD	˂ LLOD	˂ LLOD	˂ LLOD	˂ LLOD	˂ LLOD	˂ LLOD	-
	6	M	˂ LLOD	˂ LLOD	˂ LLOD	˂ LLOD	˂ LLOD	˂ LLOD	˂ LLOD	˂ LLOD	˂ LLOD	-
2	7	M	˂ LLOD	˂ LLOD	100	28000000	65000000	-	-	-	-	70000000
	8	M	˂ LLOD	˂ LLOD	37000	100000000	-	-	-	-	-	31000000
	9	M	˂ LLOD	˂ LLOD	2000	43500000	14500000	-	-	-	-	20500000
	10	M	˂ LLOD	˂ LLOD	1050	36500000	115000000	-	-	-	-	40500000
	11	M	˂ LLOD	˂ LLOD	100	47500000	195000000	-	-	-	-	190000000
	12	M	˂ LLOD	˂ LLOD	100	16500000	22000000	-	-	-	-	17000000
	13	F	˂ LLOD	˂ LLOD	40000	335000000	-	-	-	-	-	265000000
	14	F	˂ LLOD	˂ LLOD	250	48500000	260000000	-	-	-	-	270000000
	15	F	˂ LLOD	˂ LLOD	1250	45000000	105000000	-	-	-	-	300000000
	16	F	˂ LLOD	˂ LLOD	200	10500000	140000000	-	-	-	-	155000000
	17	F	˂ LLOD	˂ LLOD	21000	480000000	-	-	-	-	-	285000000
	18	F	˂ LLOD	˂ LLOD	28000	335000000	SNC	-	-	-	-	135000000
PFU/mL, plaque forming units per milliliter
<LLOD, less than the lower limit of detection (defined as 50 PFU/mL)
SNC, Sample not collected
- No Data

## Sheet: Hematology
BAS-Basophils (%)
Group	Animal ID	Gender	Study Day									Unscheduled Euthanasia
			-4	0	3	5	7	10	14	21	28
1	1	F	1.5	1.5	1.5	1.5	1.5	1.5	1.5	1.5	1.5	-
	2	F	1.5	1.5	1.5	1.5	1.5	1.5	1.5	1.5	0.1	-
	3	M	1.5	1.5	1.5	1.5	1.5	1.5	1.5	1.5	1.5	-
	4	M	1.5	1.5	1.5	1.2	0.9	1.5	1.5	1.5	1.5	-
	5	M	1.5	1.5	1.5	1.4	1.3	0.9	1.1	1.3	1.5	-
	6	F	1.5	0.6	1.2	0.9	0.9	1.1	0	1	1.5	-
2	7	F	1.5	1.3	1.3	1.4	1.5	-	-	-	-	1.5
	8	F	1.5	1.5	1.5	1.5	-	-	-	-	-	1.5
	9	F	1.5	1.5	1.2	1.5	-	-	-	-	-	1.5
	10	M	1.5	1.5	1.5	1.5	1.5	-	-	-	-	1
	11	M	1.5	1.2	1.4	1.4	-	-	-	-	-	1.5
	12	M	1.5	1.5	1.5	0.9	1.5	-	-	-	-	1.5
	13	M	1.5	0.9	1.3	1.4	1.5	-	-	-	-	0.7
	14	M	1.5	1.5	1.5	1.5	1.5	-	-	-	-	1.5
	15	M	1.5	1.2	1.5	1.5	1.5	-	-	-	-	1.2
	16	F	1.5	1.5	1.5	1.5	-	-	-	-	-	1.5
	17	F	1.5	1.5	1.5	1.2	1.5	-	-	-	-	1.5
	18	F	1.5	1	1.5	1.1	0.7	-	-	-	-	1.5
BAS-Basophils (109/L)
Group	Animal ID	Gender	Study Day									Unscheduled Euthanasia
			-4	0	3	5	7	10	14	21	28
1	1	F	0.22	0.22	0.18	0.22	0.18	0.18	0.18	0.16	0.17	-
	2	F	0.13	0.14	0.14	0.18	0.17	0.11	0.13	0.1	0	-
	3	M	0.12	0.14	0.16	0.14	0.12	0.14	0.14	0.13	0.11	-
	4	M	0.18	0.13	0.09	0.08	0.08	0.09	0.11	0.11	0.14	-
	5	M	0.23	0.16	0.16	0.17	0.14	0.09	0.1	0.14	0.16	-
	6	F	0.13	0.05	0.12	0.09	0.1	0.1	0	0.09	0.15	-
2	7	F	0.12	0.12	0.1	0.12	0.31	-	-	-	-	0.18
	8	F	0.2	0.17	0.24	0.23	-	-	-	-	-	0.67
	9	F	0.14	0.15	0.09	0.08	-	-	-	-	-	0.39
	10	M	0.11	0.14	0.16	0.17	0.24	-	-	-	-	0.05
	11	M	0.13	0.13	0.07	0.07	-	-	-	-	-	0.09
	12	M	0.13	0.16	0.11	0.07	0.23	-	-	-	-	0.2
	13	M	0.12	0.09	0.12	0.1	0.11	-	-	-	-	0.03
	14	M	0.14	0.23	0.17	0.19	0.35	-	-	-	-	0.29
	15	M	0.17	0.15	0.16	0.18	0.23	-	-	-	-	0.11
	16	F	0.21	0.19	0.14	0.16	-	-	-	-	-	0.08
	17	F	0.13	0.13	0.12	0.11	0.2	-	-	-	-	0.35
	18	F	0.13	0.07	0.13	0.09	0.03	-	-	-	-	0.11
EOS-Eosinophils (%)
Group	Animal ID	Gender	Study Day									Unscheduled Euthanasia
			-4	0	3	5	7	10	14	21	28
1	1	F	21.3	5.7	5.1	4.8	5.3	6.1	6	4.6	7.1	-
	2	F	23.5	10.1	10.9	11.2	10	12.1	8.5	5.6	3.3	-
	3	M	12.3	4.1	3.9	4.2	3.2	4	4.3	4.4	4.4	-
	4	M	17.6	3.9	3.5	3.3	2.7	2.8	2.8	2.5	5.1	-
	5	M	16.2	2.7	3.1	3.4	2.9	2.5	2.3	2.5	4	-
	6	F	9	1.5	2.5	1.7	2	2.5	1.4	2	3.3	-
2	7	F	14.9	2.1	2.5	3.7	5.2	-	-	-	-	7
	8	F	19.6	3.3	3.8	4.7	-	-	-	-	-	3.3
	9	F	8.4	2.7	2.3	3	-	-	-	-	-	2.9
	10	M	12.5	3.5	5.1	7.4	13.8	-	-	-	-	3.8
	11	M	2.7	2	2.5	3.2	-	-	-	-	-	9.8
	12	M	12.3	2.8	2.7	1.6	3.3	-	-	-	-	2.9
	13	M	5.7	1.8	2.6	3.3	8	-	-	-	-	2.2
	14	M	7.7	3	2.9	4.2	5.9	-	-	-	-	6.2
	15	M	12.2	2.7	3.5	5.2	8.5	-	-	-	-	3.2
	16	F	17.7	4.3	5.7	5.4	-	-	-	-	-	5.6
	17	F	6.2	2.5	2.8	3.1	2.9	-	-	-	-	2.9
	18	F	12.5	2	3.3	3.8	2.2	-	-	-	-	5.4
EOS-Eosinophils (109/L)
Group	Animal ID	Gender	Study Day									Unscheduled Euthanasia
			-4	0	3	5	7	10	14	21	28
1	1	F	3.05	0.85	0.61	0.7	0.63	0.72	0.7	0.48	0.8	-
	2	F	1.97	0.97	1.04	1.31	1.11	0.86	0.72	0.38	0.08	-
	3	M	0.99	0.37	0.42	0.39	0.26	0.37	0.41	0.39	0.33	-
	4	M	2.08	0.34	0.22	0.22	0.26	0.18	0.21	0.18	0.46	-
	5	M	2.44	0.3	0.34	0.39	0.33	0.27	0.23	0.28	0.43	-
	6	F	0.79	0.13	0.25	0.18	0.21	0.24	0.1	0.18	0.34	-
2	7	F	1.16	0.19	0.2	0.31	1.09	-	-	-	-	0.84
	8	F	2.61	0.39	0.62	0.72	-	-	-	-	-	1.46
	9	F	0.78	0.27	0.16	0.16	-	-	-	-	-	0.75
	10	M	0.91	0.32	0.55	0.83	2.21	-	-	-	-	0.19
	11	M	0.23	0.22	0.13	0.16	-	-	-	-	-	0.61
	12	M	1.1	0.3	0.21	0.13	0.51	-	-	-	-	0.4
	13	M	0.46	0.17	0.24	0.23	0.6	-	-	-	-	0.1
	14	M	0.73	0.46	0.32	0.52	1.37	-	-	-	-	1.19
	15	M	1.36	0.32	0.37	0.62	1.28	-	-	-	-	0.3
	16	F	2.48	0.54	0.55	0.57	-	-	-	-	-	0.3
	17	F	0.56	0.21	0.23	0.27	0.39	-	-	-	-	0.67
	18	F	1.11	0.14	0.29	0.31	0.12	-	-	-	-	0.38
HCT - Hematocrit (%)
Group	Animal ID	Gender	Study Day									Unscheduled Euthanasia
			-4	0	3	5	7	10	14	21	28
1	1	F	40.11	41.71	39.46	39.55	34.5	37.01	37.29	38.53	39.88	-
	2	F	36.51	35.24	34.88	34.49	34.16	33.75	32.91	32.95	27.04	-
	3	M	41.01	40.52	40.71	38.71	37.99	38.6	36.3	38.14	38.39	-
	4	M	39.9	40.45	38.55	28.32	36.86	34.89	35.65	37.97	38.36	-
	5	M	38.01	38.29	37.09	36.89	36.98	35.75	34.26	35.62	37.19	-
	6	F	41.8	40.07	39.72	39.54	37.82	37.36	34.16	40.24	39.8	-
2	7	F	36.97	36.64	33.77	36.66	29.09	-	-	-	-	33.85
	8	F	42.27	40.83	39.97	38.64	-	-	-	-	-	42.67
	9	F	29.56	36.1	35.89	35.91	-	-	-	-	-	36.15
	10	M	39.53	41.95	40.1	40.5	36.6	-	-	-	-	35.17
	11	M	37.17	36.79	36.13	34.78	-	-	-	-	-	49.01
	12	M	40.74	42.37	40.97	42.42	40.25	-	-	-	-	40.3
	13	M	33.93	38.61	37.16	37.76	35.52	-	-	-	-	31.94
	14	M	38.62	38.76	37.73	36.58	35.17	-	-	-	-	35.47
	15	M	43.19	42.18	41.97	40.67	40.78	-	-	-	-	40.35
	16	F	40.27	38.88	38.31	35.24	-	-	-	-	-	36.75
	17	F	43.68	40.76	34.22	39.53	43.19	-	-	-	-	52.35
	18	F	39.9	39.65	37.75	35.86	35.57	-	-	-	-	35.51
HGB - Hemoglobin (g/dL)
Group	Animal ID	Gender	Study Day									Unscheduled Euthanasia
			-4	0	3	5	7	10	14	21	28
1	1	F	12.4	12.8	12.2	12.1	11.6	11.5	12	12	12	-
	2	F	11.2	10.5	10.7	10.4	10.5	10.1	10.1	10.9	7.7	-
	3	M	12.6	12.8	12.6	12.1	11.8	12.1	12	12.2	12.2	-
	4	M	12.2	12.5	12.2	12.4	11.6	11.1	11.2	12	12	-
	5	M	11.6	11.9	11.3	11.7	11	11	10.3	11	11.4	-
	6	F	12.6	12	12.3	11.9	11.8	12.1	10.6	12.3	11.8	-
2	7	F	11.5	11.3	10.4	10.4	9.7	-	-	-	-	10.4
	8	F	12.8	12.5	12.9	12	-	-	-	-	-	13.3
	9	F	10.8	11.2	10.3	10.7	-	-	-	-	-	10.6
	10	M	13.1	12.8	12.6	12.3	11.4	-	-	-	-	10.7
	11	M	11.4	11.5	10.9	10.6	-	-	-	-	-	14.5
	12	M	12.3	13.1	12.7	12.8	13.1	-	-	-	-	12.8
	13	M	12.2	12.1	11.3	11.5	10.7	-	-	-	-	9.7
	14	M	12.1	12.2	11.8	11.4	11.4	-	-	-	-	11
	15	M	12.8	13.3	13.4	13.3	12.8	-	-	-	-	12.7
	16	F	13.1	13.1	12.1	11.4	-	-	-	-	-	11.8
	17	F	13.4	12.9	12.2	12.3	13.5	-	-	-	-	16.4
	18	F	12.4	12	11.7	11.3	10.5	-	-	-	-	10.8
LYM- Lymphocytes (%)
Group	Animal ID	Gender	Study Day									Unscheduled Euthanasia
			-4	0	3	5	7	10	14	21	28
1	1	F	28	28.6	41.6	33.1	33.7	43	38.5	48.2	52.2	-
	2	F	29.9	39.7	38.9	36	35.6	54.4	52.5	62.7	42.6	-
	3	M	58.4	63.5	52.3	59.8	59.6	56.9	61.8	65.3	55.5	-
	4	M	19.5	37.5	50.4	37.8	40.5	52.6	57.3	54.9	34.6	-
	5	M	35.2	69	71.2	64.2	60	84.7	72.3	76.3	62.5	-
	6	F	50.4	52.9	57.7	53.4	39.6	51.8	51.1	56.2	48.5	-
2	7	F	29.6	34.6	31.5	22.1	20	-	-	-	-	56.9
	8	F	26.6	37	20.6	22.8	-	-	-	-	-	27.7
	9	F	60.2	65.6	36	31.4	-	-	-	-	-	35.7
	10	M	43.1	46.9	33.5	26	33.2	-	-	-	-	90.6
	11	M	62.5	60	44.4	33.2	-	-	-	-	-	69.3
	12	M	44.2	37.1	22.3	27.2	47.2	-	-	-	-	45.7
	13	M	65.9	68.2	41.8	57.1	40.9	-	-	-	-	91.3
	14	M	50.2	39	51.7	36.5	21.1	-	-	-	-	31.6
	15	M	43.8	57.3	45.3	26.1	26.6	-	-	-	-	72.4
	16	F	33.2	45.8	20.7	21.1	-	-	-	-	-	83.9
	17	F	57.5	76.6	42.8	38.8	32.3	-	-	-	-	50.5
	18	F	28.9	46.5	25.6	22.4	90.5	-	-	-	-	90.2
LYM- Lymphocytes (109/L)
Group	Animal ID	Gender	Study Day									Unscheduled Euthanasia
			-4	0	3	5	7	10	14	21	28
1	1	F	4.01	4.22	4.95	4.77	4.04	5.11	4.5	5.04	5.91	-
	2	F	2.51	3.82	3.71	4.2	3.96	3.88	4.44	4.26	1.03	-
	3	M	4.67	5.77	5.66	5.53	4.85	5.39	5.84	5.73	4.12	-
	4	M	2.3	3.3	3.19	2.52	3.86	3.32	4.22	4	3.15	-
	5	M	5.3	7.47	7.66	7.47	6.72	9.24	7.03	8.62	6.75	-
	6	F	4.46	4.65	5.81	5.48	4.13	4.87	3.51	5.05	4.99	-
2	7	F	2.31	3.11	2.51	1.9	4.19	-	-	-	-	6.84
	8	F	3.55	4.28	3.37	3.55	-	-	-	-	-	12.37
	9	F	5.53	6.76	2.55	1.75	-	-	-	-	-	9.33
	10	M	3.15	4.25	3.63	2.9	5.33	-	-	-	-	4.56
	11	M	5.28	6.45	2.22	1.7	-	-	-	-	-	4.27
	12	M	3.94	3.96	1.72	2.28	7.28	-	-	-	-	6.18
	13	M	5.33	6.52	3.92	3.99	3.11	-	-	-	-	4.04
	14	M	4.75	6.1	5.81	4.5	4.88	-	-	-	-	6.13
	15	M	4.87	6.86	4.84	3.1	4.01	-	-	-	-	6.9
	16	F	4.64	5.75	1.98	2.24	-	-	-	-	-	4.57
	17	F	5.17	6.39	3.46	3.41	4.36	-	-	-	-	11.77
	18	F	2.58	3.23	2.25	1.84	4.85	-	-	-	-	6.35
MCH - Mean Corpuscular Hemoglobin (pg)
Group	Animal ID	Gender	Study Day									Unscheduled Euthanasia
			-4	0	3	5	7	10	14	21	28
1	1	F	22.5	22.1	22.2	22.4	24.5	22.4	23.4	22.9	21.9	-
	2	F	21.1	20.3	21.1	20.8	21.1	20.5	21.3	23.1	20	-
	3	M	22.2	22.7	22.2	22.2	22.2	22.4	23.8	23.1	22.9	-
	4	M	21.3	21.1	22.2	30.5	22	22	21.9	22.3	22	-
	5	M	19.7	20.3	19.7	20.2	19.5	19.7	19.7	20.1	20.2	-
	6	F	23.1	22.9	23.8	22.9	24.1	25.2	24.2	24.3	22.9	-
2	7	F	22.9	22.4	22.7	21	24.3	-	-	-	-	22.9
	8	F	20.3	20.5	22	20.9	-	-	-	-	-	23.3
	9	F	26.2	22.2	20.7	21.1	-	-	-	-	-	22.2
	10	M	23.2	21.4	22	21.5	22	-	-	-	-	21.8
	11	M	19.1	19.6	18.7	18.7	-	-	-	-	-	20.4
	12	M	21.7	22.1	21.9	21.4	23.6	-	-	-	-	23
	13	M	24.3	21.1	20.5	20.4	20.3	-	-	-	-	20.6
	14	M	22	22.1	22.1	21.9	23.1	-	-	-	-	22.5
	15	M	21	22.3	22.6	23.1	22.4	-	-	-	-	22.5
	16	F	21.5	22.4	20.8	21.4	-	-	-	-	-	22
	17	F	21.2	21.6	24.6	21.4	21.8	-	-	-	-	22.4
	18	F	23	22.6	22.9	23.1	22.1	-	-	-	-	23.1
MCHC - Mean Corpuscular Hemoglobin Concentration (g/dL)
Group	Animal ID	Gender	Study Day									Unscheduled Euthanasia
			-4	0	3	5	7	10	14	21	28
1	1	F	31	30.6	30.8	30.7	33.8	31.2	32.3	31.1	30	-
	2	F	30.8	29.8	30.8	30.3	30.7	30.1	30.8	33.1	28.5	-
	3	M	30.6	31.6	30.9	31.1	31	31.2	33	32	31.8	-
	4	M	30.5	30.8	31.7	43.8	31.5	31.7	31.5	31.6	31.4	-
	5	M	30.6	31.2	30.5	31.6	29.8	30.8	30	30.8	30.6	-
	6	F	30.1	30.6	30.9	30	31.1	32.4	31	30.7	29.6	-
2	7	F	31.1	30.9	30.7	28.5	33.3	-	-	-	-	30.7
	8	F	30.3	30.5	32.3	31.1	-	-	-	-	-	31.2
	9	F	36.4	31	28.8	29.8	-	-	-	-	-	29.5
	10	M	33	30.5	31.5	30.4	31.2	-	-	-	-	30.5
	11	M	30.6	31.4	30.2	30.5	-	-	-	-	-	29.5
	12	M	30.3	31	31	30.1	32.4	-	-	-	-	31.8
	13	M	35.8	31.4	30.5	30.4	30.2	-	-	-	-	30.5
	14	M	31.3	31.4	31.2	31.3	32.3	-	-	-	-	30.9
	15	M	29.5	31.5	32	32.7	31.4	-	-	-	-	31.4
	16	F	32.6	33.7	31.6	32.5	-	-	-	-	-	32.2
	17	F	30.6	31.5	35.8	31	31.2	-	-	-	-	31.3
	18	F	31	30.2	31	31.5	29.5	-	-	-	-	30.3
MCV-Mean Corpuscular Volume (fL)
Group	Animal ID	Gender	Study Day									Unscheduled Euthanasia
			-4	0	3	5	7	10	14	21	28
1	1	F	73	72	72	73	73	72	72	73	73	-
	2	F	68	68	69	69	69	68	69	70	70	-
	3	M	73	72	72	71	72	72	72	72	72	-
	4	M	70	69	70	70	70	69	69	70	70	-
	5	M	65	65	65	64	65	64	66	65	66	-
	6	F	77	76	77	76	77	78	78	79	77	-
2	7	F	73	72	74	74	73	-	-	-	-	74
	8	F	67	67	68	67	-	-	-	-	-	75
	9	F	72	72	72	71	-	-	-	-	-	75
	10	M	70	70	70	71	71	-	-	-	-	71
	11	M	62	62	62	61	-	-	-	-	-	69
	12	M	72	71	71	71	73	-	-	-	-	72
	13	M	68	67	67	67	67	-	-	-	-	68
	14	M	70	71	71	70	72	-	-	-	-	73
	15	M	71	71	71	71	71	-	-	-	-	72
	16	F	66	66	66	66	-	-	-	-	-	68
	17	F	69	69	69	69	70	-	-	-	-	71
	18	F	74	75	74	73	75	-	-	-	-	76
MON-Monocytes (%)
Group	Animal ID	Gender	Study Day									Unscheduled Euthanasia
			-4	0	3	5	7	10	14	21	28
1	1	F	0.7	0.5	1	0.9	0.7	0.8	1	0.9	0.6	-
	2	F	0.9	1.7	0.8	1.7	1.8	0.7	2.1	1	2.9	-
	3	M	0.9	0.7	1	0.7	0.8	0.7	1	0.9	2	-
	4	M	2.2	1.4	1	0.9	1.6	0.7	0.8	1.1	0.9	-
	5	M	0.8	0.8	0.8	0.9	0.8	3.6	0.8	4.2	0.8	-
	6	F	1.5	1.1	0.9	0.9	0.8	1	1.5	0.8	1.9	-
2	7	F	0.6	0.8	2.5	0.5	0.9	-	-	-	-	11.9
	8	F	0.8	1.4	1.3	0.8	-	-	-	-	-	1.8
	9	F	0.7	0.5	0.9	2.2	-	-	-	-	-	1.1
	10	M	1	2.1	0.6	0.5	1.7	-	-	-	-	1.2
	11	M	0.7	1.3	0.6	1.6	-	-	-	-	-	11.9
	12	M	1.4	1.1	0.9	2.4	1.3	-	-	-	-	0.8
	13	M	0.7	0.9	1.4	1.6	1.1	-	-	-	-	3
	14	M	0.7	0.5	0.6	1.1	0.5	-	-	-	-	0.9
	15	M	1.1	1.2	0.9	1.7	1.9	-	-	-	-	7.7
	16	F	1.9	1	2.2	0.5	-	-	-	-	-	3
	17	F	1	3.5	1.3	2.2	1.1	-	-	-	-	12.6
	18	F	0.7	1.1	2	0.8	2.3	-	-	-	-	1.8
MON-Monocytes (109/L)
Group	Animal ID	Gender	Study Day									Unscheduled Euthanasia
			-4	0	3	5	7	10	14	21	28
1	1	F	0.09	0.08	0.12	0.13	0.08	0.1	0.12	0.1	0.07
	2	F	0.07	0.17	0.08	0.2	0.21	0.05	0.18	0.06	0.07	-
	3	M	0.07	0.07	0.11	0.07	0.07	0.07	0.1	0.08	0.15	-
	4	M	0.26	0.12	0.06	0.06	0.16	0.05	0.06	0.08	0.09	-
	5	M	0.13	0.08	0.08	0.11	0.09	0.39	0.08	0.48	0.09	-
	6	F	0.13	0.1	0.09	0.09	0.08	0.09	0.1	0.07	0.19	-
2	7	F	0.05	0.07	0.2	0.05	0.19	-	-	-	-	1.43
	8	F	0.1	0.16	0.22	0.12	-	-	-	-	-	0.81
	9	F	0.07	0.05	0.06	0.12	-	-	-	-	-	0.28
	10	M	0.07	0.19	0.06	0.06	0.27	-	-	-	-	0.06
	11	M	0.06	0.14	0.03	0.08	-	-	-	-	-	0.73
	12	M	0.13	0.12	0.07	0.2	0.2	-	-	-	-	0.11
	13	M	0.05	0.08	0.13	0.11	0.09	-	-	-	-	0.13
	14	M	0.07	0.08	0.07	0.14	0.12	-	-	-	-	0.17
	15	M	0.12	0.14	0.1	0.2	0.28	-	-	-	-	0.73
	16	F	0.26	0.12	0.21	0.05	-	-	-	-	-	0.16
	17	F	0.09	0.29	0.11	0.19	0.15	-	-	-	-	2.94
	18	F	0.06	0.07	0.18	0.06	0.12	-	-	-	-	0.13
MPV - Mean Platelet Volume (fL)
Group	Animal ID	Gender	Study Day									Unscheduled Euthanasia
			-4	0	3	5	7	10	14	21	28
1	1	F	8.9	9.9	8.5	8.4	8.7	9.5	9.5	8.9	8.5	-
	2	F	9.5	10	9.8	9.8	9.8	9.5	9.8	9.8	8.2	-
	3	M	8.2	8.5	8.7	8.9	8.2	8.2	8.3	8.7	8.3	-
	4	M	9.2	8.6	9.2	9.1	8.9	8.5	8.9	8.5	8.3	-
	5	M	8.3	7.8	8.6	9.4	8.6	9.2	10	8	9.1	-
	6	F	12.2	12.4	12.5	12.2	12.2	12.2	8.5	13.2	14	-
2	7	F	9.4	9.4	9.4	9.7	10.6	-	-	-	-	11.6
	8	F	8.8	8.4	8.3	8.6	-	-	-	-	-	12.2
	9	F	8.4	7.7	9	8.1	-	-	-	-	-	11
	10	M	8.2	7.9	8	8	8.8	-	-	-	-	8.8
	11	M	9.2	9.8	9.3	10	-	-	-	-	-	11.8
	12	M	9.2	8.9	9.2	9.7	10.4	-	-	-	-	11.1
	13	M	9.5	9.7	9.6	10.6	11.7	-	-	-	-	10.8
	14	M	8.5	8.6	8.1	8.2	9.6	-	-	-	-	9.1
	15	M	9.9	9.7	10.2	9.5	11.1	-	-	-	-	10.3
	16	F	9	10.2	9.2	9.8	-	-	-	-	-	9.9
	17	F	9.2	8.7	8.1	8.6	9.6	-	-	-	-	10.1
	18	F	10	9.5	9.1	9.4	10.3	-	-	-	-	11.2
NEU-Neutrophils (%)
Group	Animal ID	Gender	Study Day									Unscheduled Euthanasia
			-4	0	3	5	7	10	14	21	28
1	1	F	48.6	63.6	50.8	59.7	58.9	48.6	53	44.8	38.6	-
	2	F	44.3	47	47.8	49.6	51.1	31.3	35.4	29.2	51.1	-
	3	M	26.8	30.2	41.3	33.8	34.8	36.9	31.3	27.9	36.6	-
	4	M	59.2	55.8	43.6	56.8	54.3	42.4	37.6	40	57.9	-
	5	M	46.3	26	23.4	30	35	8.3	23.4	15.7	31.1	-
	6	F	37.6	43.9	37.7	43.1	56.6	43.6	46	40.1	44.9	-
2	7	F	53.4	61.2	62.1	72.3	72.4	-	-	-	-	22.6
	8	F	51.5	56.8	72.7	70.2	-	-	-	-	-	65.8
	9	F	29.1	29.7	59.6	61.9	-	-	-	-	-	58.9
	10	M	41.9	46	59.4	64.5	49.9	-	-	-	-	3.4
	11	M	32.5	35.4	51	60.7	-	-	-	-	-	7.5
	12	M	40.6	57.5	72.6	67.9	46.7	-	-	-	-	49
	13	M	26.3	28.2	52.9	36.6	48.5	-	-	-	-	2.9
	14	M	39.8	56	43.4	56.7	71	-	-	-	-	59.8
	15	M	41.4	37.6	48.8	65.5	61.5	-	-	-	-	15.6
	16	F	45.7	47.5	69.9	71.5	-	-	-	-	-	6
	17	F	33.8	15.9	51.5	54.7	62.2	-	-	-	-	32.5
	18	F	56.5	49.4	67.5	71.9	4.3	-	-	-	-	1.1
NEU-Neutrophils (109/L)
Group	Animal ID	Gender	Study Day									Unscheduled Euthanasia
			-4	0	3	5	7	10	14	21	28
1	1	F	6.97	9.37	6.04	8.6	7.07	5.77	6.19	4.67	4.37	-
	2	F	3.72	4.53	4.56	5.79	5.67	2.23	3	1.98	1.23	-
	3	M	2.15	2.74	4.47	3.13	2.83	3.49	2.96	2.45	2.72	-
	4	M	6.99	4.91	2.76	3.79	5.17	2.67	2.77	2.92	5.26	-
	5	M	6.96	2.82	2.52	3.49	3.92	0.91	2.28	1.77	3.36	-
	6	F	3.32	3.85	3.8	4.42	5.91	4.1	3.16	3.6	4.62	-
2	7	F	4.18	5.51	4.94	6.21	15.14	-	-	-	-	2.72
	8	F	6.87	6.59	11.87	10.92	-	-	-	-	-	29.41
	9	F	2.68	3.06	4.23	3.44	-	-	-	-	-	15.41
	10	M	3.06	4.18	6.43	7.18	8.02	-	-	-	-	0.17
	11	M	2.74	3.8	2.55	3.12	-	-	-	-	-	0.46
	12	M	3.62	6.15	5.59	5.69	7.21	-	-	-	-	6.62
	13	M	2.13	2.69	4.96	2.56	3.68	-	-	-	-	0.13
	14	M	3.77	8.75	4.88	6.99	16.4	-	-	-	-	11.6
	15	M	4.59	4.49	5.22	7.78	9.27	-	-	-	-	1.48
	16	F	6.39	5.97	6.7	7.57	-	-	-	-	-	0.33
	17	F	3.03	1.33	4.16	4.8	8.4	-	-	-	-	7.57
	18	F	5.04	3.43	5.93	5.91	0.23	-	-	-	-	0.08
PCT- Platelet Hematocrit (Thrombocrit) (%)
Group	Animal ID	Gender	Study Day									Unscheduled Euthanasia
			-4	0	3	5	7	10	14	21	28
1	1	F	0.38	0.44	0.46	0.46	0.4	0.42	0.45	0.47	0.47	-
	2	F	0.34	0.37	0.4	0.39	0.37	0.36	0.37	0.38	0.01	-
	3	M	0.44	0.44	0.47	0.41	0.42	0.42	0.4	0.47	0.45	-
	4	M	0.32	0.38	0.38	0.26	0.21	0.35	0.34	0.38	0.37	-
	5	M	0.3	0.33	0.35	0.3	0.28	0.24	0.35	0.32	0.34	-
	6	F	0.37	0.36	0.46	0.48	0.43	0.39	0	0.47	0.48	-
2	7	F	0.42	0.45	0.37	0.27	0.35	-	-	-	-	0.37
	8	F	0.46	0.41	0.38	0.35	-	-	-	-	-	0.8
	9	F	0.25	0.38	0.36	0.31	-	-	-	-	-	0.44
	10	M	0.28	0.3	0.32	0.27	0.31	-	-	-	-	0.17
	11	M	0.46	0.45	0.39	0.32	-	-	-	-	-	0.28
	12	M	0.38	0.39	0.38	0.39	0.4	-	-	-	-	0.46
	13	M	0.34	0.39	0.36	0.34	0.28	-	-	-	-	0.24
	14	M	0.26	0.33	0.32	0.26	0.28	-	-	-	-	0.3
	15	M	0.37	0.34	0.32	0.25	0.3	-	-	-	-	0.29
	16	F	0.45	0.4	0.41	0.27	-	-	-	-	-	0.3
	17	F	0.4	0.42	0.34	0.26	0.43	-	-	-	-	0.42
	18	F	0.34	0.36	0.34	0.2	0.23	-	-	-	-	0.24
PDWc-Platelet Distribution Width (%)
Group	Animal ID	Gender	Study Day									Unscheduled Euthanasia
			-4	0	3	5	7	10	14	21	28
1	1	F	36.2	37.2	34.7	34.7	35	35.3	36.2	35.6	33.8	-
	2	F	37.6	37.6	37.2	37.6	38.3	37.2	38.1	37.4	35.3	-
	3	M	33.8	35.5	34.1	34.4	34.8	33.8	35.8	34.7	34.1	-
	4	M	35.3	35.3	35.6	35.3	34.7	35.3	35	34.7	34.4	-
	5	M	34.1	33.1	33.8	34.4	33.8	36.4	35.3	33.4	32.7	-
	6	F	40.1	40.3	40.4	40.7	40.4	40	28.4	41.7	41	-
2	7	F	36.4	36.9	36.7	36.9	39.6	-	-	-	-	39.8
	8	F	34.1	36.1	34.1	35.8	-	-	-	-	-	41.8
	9	F	32.7	32	32.4	35.2	-	-	-	-	-	36.6
	10	M	33.8	32.4	34.4	33.1	35.3	-	-	-	-	35.8
	11	M	36.4	37.2	36.9	37.4	-	-	-	-	-	41
	12	M	36.4	36.2	35.3	35	38.3	-	-	-	-	39
	13	M	35.3	37.2	36.4	37.6	40.6	-	-	-	-	41.2
	14	M	35	36.1	33.4	33.8	35.5	-	-	-	-	35.8
	15	M	36.9	37.2	37.8	37.6	39.3	-	-	-	-	38.8
	16	F	36.4	37.6	36.2	37.8	-	-	-	-	-	38.8
	17	F	35	34.4	33.8	34.4	37.4	-	-	-	-	38.1
	18	F	37.4	36.9	36.7	36.7	39.8	-	-	-	-	39
PDWs - Platelet Distribution Width (fL)
Group	Animal ID	Gender	Study Day									Unscheduled Euthanasia
			-4	0	3	5	7	10	14	21	28
1	1	F	13.7	14.8	12.2	12.2	12.5	12.8	13.7	13.1	11.4	-
	2	F	15.4	15.4	14.8	15.4	16.2	14.8	16	15.1	12.8	-
	3	M	11.4	12	11.7	12	11.4	11.4	12.2	12.2	11.7	-
	4	M	12.8	12.8	13.1	12.8	12.2	12.8	12.5	12.2	12	-
	5	M	11.7	10.8	11.4	12	11.4	14	12.8	11.1	10.5	-
	6	F	20.5	20.8	21.1	21.6	21.1	20.2	7.7	23.6	22.2	-
2	7	F	14	14.5	14.2	14.5	16.8	-	-	-	-	17.1
	8	F	11.7	12.5	11.7	12.2	-	-	-	-	-	20.5
	9	F	10.5	10	10.3	11.7	-	-	-	-	-	13.1
	10	M	11.4	10.3	12	10	12.8	-	-	-	-	12.2
	11	M	14	14.8	14.5	15.1	-	-	-	-	-	19.1
	12	M	14	13.7	12.8	12.5	16.2	-	-	-	-	16
	13	M	12.8	14.8	14	15.4	19.9	-	-	-	-	19.4
	14	M	12.5	12.5	11.1	10.5	12	-	-	-	-	12.2
	15	M	14.5	14.8	15.7	15.4	17.7	-	-	-	-	15.7
	16	F	14	15.4	13.7	15.7	-	-	-	-	-	15.7
	17	F	12.5	12	11.4	12	14	-	-	-	-	14.8
	18	F	15.1	14.5	14.2	14.2	17.1	-	-	-	-	16
PLT-Platelet (109/L)
Group	Animal ID	Gender	Study Day									Unscheduled Euthanasia
			-4	0	3	5	7	10	14	21	28
1	1	F	427	446	545	549	459	440	476	520	552	-
	2	F	358	373	406	400	380	376	379	384	14	-
	3	M	536	526	541	465	507	508	486	540	545	-
	4	M	347	439	411	287	237	406	389	450	445	-
	5	M	359	417	413	322	331	262	349	394	373	-
	6	F	301	294	373	398	351	321	2	358	341	-
2	7	F	447	477	395	281	329	-	-	-	-	320
	8	F	529	487	461	404	-	-	-	-	-	655
	9	F	300	493	405	387	-	-	-	-	-	397
	10	M	346	376	400	339	351	-	-	-	-	198
	11	M	503	460	420	322	-	-	-	-	-	242
	12	M	415	437	411	409	383	-	-	-	-	416
	13	M	354	400	376	324	240	-	-	-	-	225
	14	M	312	392	388	318	290	-	-	-	-	328
	15	M	377	347	318	260	-	-	-	-	-	278
	16	F	502	394	444	275	-	-	-	-	-	308
	17	F	433	484	423	304	441	-	-	-	-	416
	18	F	336	375	370	214	227	-	-	-	-	215
RBC - Red Blood Cells (1012/L)
Group	Animal ID	Gender	Study Day									Unscheduled Euthanasia
			-4	0	3	5	7	10	14	21	28
1	1	F	5.51	5.78	5.47	5.4	4.76	5.15	5.14	5.25	5.48	-
	2	F	5.34	5.18	5.09	5.03	4.96	4.94	4.75	4.72	3.85	-
	3	M	5.65	5.63	5.68	5.43	5.3	5.39	5.03	5.28	5.34	-
	4	M	5.71	5.9	5.51	4.07	5.29	5.03	5.14	5.39	5.47	-
	5	M	5.88	5.9	5.75	5.77	5.67	5.58	5.21	5.45	5.62	-
	6	F	5.45	5.24	5.17	5.17	4.88	4.8	4.39	5.09	5.14	-
2	7	F	5.03	5.07	4.58	4.97	3.98	-	-	-	-	4.55
	8	F	6.31	6.08	5.86	5.76	-	-	-	-	-	5.71
	9	F	4.11	5.04	4.99	5.06	-	-	-	-	-	4.8
	10	M	5.62	5.96	5.75	5.71	5.18	-	-	-	-	4.93
	11	M	5.96	5.89	5.82	5.67	-	-	-	-	-	7.09
	12	M	5.7	5.95	5.79	5.97	5.54	-	-	-	-	5.57
	13	M	5	5.76	5.52	5.64	5.28	-	-	-	-	4.72
	14	M	5.5	5.49	5.33	5.24	4.91	-	-	-	-	4.89
	15	M	6.07	5.95	5.94	5.75	5.72	-	-	-	-	5.63
	16	F	6.1	5.85	5.81	5.35	-	-	-	-	-	5.39
	17	F	6.3	5.95	4.98	5.72	6.19	-	-	-	-	7.33
	18	F	5.38	5.3	5.1	4.89	4.76	-	-	-	-	4.66
RDWc-Red Blood Cell Distribution Width (%)
Group	Animal ID	Gender	Study Day									Unscheduled Euthanasia
			-4	0	3	5	7	10	14	21	28
1	1	F	15.5	14.8	15.3	15.2	15	15.1	15	14.8	15.2	-
	2	F	16.4	16.2	16.4	16.4	16.6	16.4	16.4	15.9	15.1	-
	3	M	15	14.6	15	14.6	15	15.1	15.1	15.3	15.3	-
	4	M	14.5	14.7	14.9	14.5	14.9	14.9	14.7	14.6	14.4	-
	5	M	15.6	15.6	15.1	15.1	15.6	15.4	15.4	15.4	15.2	-
	6	F	13.9	14.2	14.1	14.2	13.9	14.1	13.6	13.7	13.7	-
2	7	F	14.3	13.9	13.9	13.9	13.9	-	-	-	-	14
	8	F	14.8	15	14.9	15.4	-	-	-	-	-	16.6
	9	F	14.8	14.8	15.3	15	-	-	-	-	-	14.9
	10	M	15.5	15.7	15.3	15.7	15.7	-	-	-	-	15.7
	11	M	15.5	14.9	15.3	15.5	-	-	-	-	-	16.4
	12	M	14.6	14.8	14.6	14.6	15	-	-	-	-	15
	13	M	15.1	15.6	15.2	15.4	15.2	-	-	-	-	15.1
	14	M	14.9	15.1	15.3	15.5	15.2	-	-	-	-	15.5
	15	M	15	15.1	14.9	14.9	15	-	-	-	-	15.3
	16	F	15	15.2	15.2	15	-	-	-	-	-	15.1
	17	F	15.1	14.9	15.3	15.5	15.9	-	-	-	-	16.6
	18	F	15.4	15.7	15.7	15.9	15.7	-	-	-	-	15.8
RDWs - Red Blood Cell Distrubution Width (fL)
Group	Animal ID	Gender	Study Day									Unscheduled Euthanasia
			-4	0	3	5	7	10	14	21	28
1	1	F	44.5	42.2	43.8	43.8	43	43	43	43	43.8	-
	2	F	44.5	43.8	44.5	44.5	45.3	44.5	45.3	43.8	42.2	-
	3	M	43	41.4	42.2	41.4	42.2	43	43	43.8	43.8	-
	4	M	39.8	39.8	41.4	39.8	40.6	40.6	40.6	40.6	39.8	-
	5	M	39.8	39.8	39.8	38.3	39.8	39.1	39.8	39.8	39.8	-
	6	F	42.2	43	43	43	43	43.8	42.2	43	42.2	-
2	7	F	41.4	39.8	40.6	40.6	40.6	-	-	-	-	41.4
	8	F	39.1	39.8	39.8	40.6	-	-	-	-	-	49.2
	9	F	42.2	42.2	43.8	42.2	-	-	-	-	-	44.5
	10	M	43	43.8	42.2	43.8	43.8	-	-	-	-	44.5
	11	M	38.3	36.7	37.5	37.5	-	-	-	-	-	44.5
	12	M	41.4	41.4	40.6	40.6	43	-	-	-	-	43
	13	M	40.6	41.4	40.6	40.6	40.6	-	-	-	-	40.6
	14	M	41.4	42.2	43	43	44.5	-	-	-	-	44.5
	15	M	42.2	42.2	41.4	41.4	42.2	-	-	-	-	43.8
	16	F	39.1	39.8	39.8	39.1	-	-	-	-	-	40.6
	17	F	41.4	40.6	41.4	42.2	43.8	-	-	-	-	46.9
	18	F	45.3	46.1	46.1	46.1	46.9	-	-	-	-	47.7
WBC - White Blood Cells (109/L)
Group	Animal ID	Gender	Study Day									Unscheduled Euthanasia
			-4	0	3	5	7	10	14	21	28
1	1	F	14.34	14.74	11.89	14.41	12.01	11.88	11.68	10.44	11.32	-
	2	F	8.4	9.63	9.54	11.68	11.11	7.14	8.46	6.79	2.41	-
	3	M	7.99	9.09	10.82	9.26	8.13	9.47	9.45	8.77	7.43	-
	4	M	11.81	8.8	6.33	6.67	9.53	6.31	7.37	7.3	9.1	-
	5	M	15.05	10.83	10.75	11.63	11.21	10.91	9.72	11.29	10.79	-
	6	F	8.84	8.79	10.07	10.26	10.44	9.41	6.86	8.98	10.3	-
2	7	F	7.82	9	7.96	8.59	20.92	-	-	-	-	12.01
	8	F	13.35	11.59	16.31	15.55	-	-	-	-	-	44.73
	9	F	9.18	10.31	7.09	5.56	-	-	-	-	-	26.17
	10	M	7.29	9.08	10.83	11.13	16.08	-	-	-	-	5.03
	11	M	8.45	10.75	5	5.14	-	-	-	-	-	6.16
	12	M	8.92	10.69	7.7	8.37	15.42	-	-	-	-	13.52
	13	M	8.09	9.55	9.38	6.98	7.59	-	-	-	-	4.43
	14	M	9.45	15.63	11.24	12.33	23.11	-	-	-	-	19.38
	15	M	11.1	11.96	10.68	11.89	15.06	-	-	-	-	9.53
	16	F	13.99	12.57	9.58	10.59	-	-	-	-	-	5.44
	17	F	8.98	8.35	8.08	8.78	13.5	-	-	-	-	23.31
	18	F	8.92	6.94	8.78	8.21	5.35	-	-	-	-	7.04

## Sheet: Clinical Chemistry
ALB-Albumin (g/dL)
Group	Animal ID	Gender	Study Day									Unscheduled Euthanasia
			-4	0	3	5	7	10	14	21	28
1	1	F	3.1	3.1	3.8	3.6	3.2	3	2.9	2.9	3.1	-
	2	F	3.1	3.1	3.1	3.7	3.1	3	3.1	3.1	2.9	-
	3	M	3.3	3.5	3.8	3.7	3.3	3.4	3.2	3.3	3.8	-
	4	M	3.4	3.4	3.8	3.4	3.4	3	3	3.2	3.2	-
	5	M	3.4	3.4	3.9	3.6	3.4	3.2	3.1	3.1	3.3	-
	6	F	3.1	3	3.3	3.8	3.2	3.2	3.2	3.2	3.2	-
2	7	F	3.4	3.2	3.3	2.8	2.7	-	-	-	-	2
	8	F	3.3	3.2	3.1	2.9	-	-	-	-	-	2.6
	9	F	2.8	2.9	2.8	2.9	-	-	-	-	-	2.5
	10	M	3.7	3.7	3.5	3.3	2.9	-	-	-	-	2.2
	11	M	3.3	3.4	3.3	2.9	-	-	-	-	-	2.4
	12	M	3.1	3.1	3.1	2.9	2.2	-	-	-	-	2.1
	13	M	3.6	3.6	3.4	3.3	2.9	-	-	-	-	2.2
	14	M	3.3	3.4	3.3	3	2.7	-	-	-	-	2.3
	15	M	3.3	3.4	3.3	3.3	2.9	-	-	-	-	2.2
	16	F	3.5	3.4	3.4	2.9	-	-	-	-	-	2.4
	17	F	3.5	3.3	3.4	3.2	3	-	-	-	-	2.2
	18	F	3.8	3.7	3.5	3.4	2.7	-	-	-	-	2.2
ALP-Alkaline Phosphatase (U/L)
Group	Animal ID	Gender	Study Day									Unscheduled Euthanasia
			-4	0	3	5	7	10	14	21	28
1	1	F	262	257	328	307	248	237	252	246	268	-
	2	F	193	205	220	223	193	181	167	184	183	-
	3	M	325	330	333	353	292	291	286	296	336	-
	4	M	390	422	468	420	368	345	346	380	426	-
	5	M	618	682	799	722	635	641	628	744	860	-
	6	F	263	268	274	325	263	257	280	282	293	-
2	7	F	244	236	478	418	1013	-	-	-	-	883
	8	F	519	483	233	1300	-	-	-	-	-	1840
	9	F	296	361	375	1289	-	-	-	-	-	1673
	10	M	659	614	578	994	1662	-	-	-	-	1255
	11	M	654	689	655	1356	-	-	-	-	-	1673
	12	M	418	465	454	841	865	-	-	-	-	997
	13	M	478	493	463	849	1358	-	-	-	-	1041
	14	M	300	304	289	788	2111	-	-	-	-	2180
	15	M	335	342	352	599	1100	-	-	-	-	1121
	16	F	328	380	346	1411	-	-	-	-	-	2166
	17	F	376	377	376	662	1441	-	-	-	-	1359
	18	F	318	283	298	661	1162	-	-	-	-	1211
ALT- Alanine aminotransferase (U/L)
Group	Animal ID	Gender	Study Day									Unscheduled Euthanasia
			-4	0	3	5	7	10	14	21	28
1	1	F	23	34	36	38	35	33	32	34	37	-
	2	F	26	28	30	41	33	34	29	27	24	-
	3	M	33	35	45	51	43	40	37	37	47	-
	4	M	20	23	28	30	28	28	27	25	24	-
	5	M	26	31	45	40	46	38	36	34	39	-
	6	F	19	20	26	33	31	33	27	23	20	-
2	7	F	48	36	36	116	1410	-	-	-	-	1423
	8	F	33	34	46	478	-	-	-	-	-	-
	9	F	72	68	96	904	-	-	-	-	-	>2000
	10	M	35	39	49	76	783	-	-	-	-	808
	11	M	31	37	54	842	-	-	-	-	-	>2000
	12	M	33	37	42	403	902	-	-	-	-	1014
	13	M	31	34	35	204	796	-	-	-	-	911
	14	M	50	44	45	176	1252	-	-	-	-	>2000
	15	M	28	31	33	77	859	-	-	-	-	1517
	16	F	34	38	33	745	-	-	-	-	-	>2000
	17	F	31	33	37	85	365	-	-	-	-	697
	18	F	36	38	39	331	660	-	-	-	-	1045
AMY-Amylase (U/L)
Group	Animal ID	Gender	Study Day									Unscheduled Euthanasia
			-4	0	3	5	7	10	14	21	28
1	1	F	256	256	309	311	272	267	264	259	256	-
	2	F	281	267	288	346	274	292	285	273	270	-
	3	M	253	257	291	313	271	260	264	270	237	-
	4	M	252	254	308	262	270	263	275	272	271	-
	5	M	310	365	396	331	317	345	371	354	324	-
	6	F	260	269	287	331	286	281	302	308	273	-
2	7	F	285	318	275	254	79	-	-	-	-	243
	8	F	281	267	314	175	-	-	-	-	-	298
	9	F	302	337	295	260	-	-	-	-	-	338
	10	M	221	241	255	252	126	-	-	-	-	326
	11	M	278	300	246	149	-	-	-	-	-	333
	12	M	327	372	327	288	157	-	-	-	-	201
	13	M	258	276	272	222	146	-	-	-	-	194
	14	M	253	311	277	204	74	-	-	-	-	86
	15	M	234	283	282	220	93	-	-	-	-	99
	16	F	288	347	310	173	-	-	-	-	-	221
	17	F	250	306	258	227	67	-	-	-	-	338
	18	F	190	192	172	141	74	-	-	-	-	194
AST-Aspartate Aminotransferase (U/L)
Group	Animal ID	Gender	Study Day									Unscheduled Euthanasia
			-4	0	3	5	7	10	14	21	28
1	1	F	28	35	44	37	39	26	31	27	30	-
	2	F	27	30	42	31	37	23	30	29	49	-
	3	M	41	52	50	54	47	44	42	45	50	-
	4	M	29	44	45	42	42	38	36	39	34	-
	5	M	33	36	40	43	37	33	39	34	42	-
	6	F	29	39	34	45	42	37	40	33	40	-
2	7	F	29	33	48	238	-	-	-	-	-	>2000
	8	F	45	40	34	1576	-	-	-	-	-	-
	9	F	30	33	34	1826	-	-	-	-	-	-
	10	M	32	32	35	207	1656	-	-	-	-	1778
	11	M	35	35	58	1231	-	-	-	-	-	-
	12	M	49	54	51	710	-	-	-	-	-	>2000
	13	M	40	37	43	600	-	-	-	-	-	>2000
	14	M	35	34	39	476	-	-	-	-	-	-
	15	M	46	54	48	258	-	-	-	-	-	-
	16	F	41	39	46	1733	-	-	-	-	-	-
	17	F	39	43	48	288	1183	-	-	-	-	>2000
	18	F	46	44	43	768	1842	-	-	-	-	>2000
BUN-Blood Urea Nitrogen (mg/dL)
Group	Animal ID	Gender	Study Day									Unscheduled Euthanasia
			-4	0	3	5	7	10	14	21	28
1	1	F	21	19	24	22	20	21	19	20	19	-
	2	F	25	25	24	30	27	25	26	24	25	-
	3	M	22	22	27	26	22	22	23	27	26	-
	4	M	23	22	29	20	20	23	25	24	20	-
	5	M	20	18	23	17	21	20	19	21	19	-
	6	F	26	29	28	29	27	28	28	29	28	-
2	7	F	23	23	21	19	26	-	-	-	-	65
	8	F	21	20	21	16	-	-	-	-	-	>180
	9	F	24	20	20	18	-	-	-	-	-	72
	10	M	19	22	20	17	23	-	-	-	-	35
	11	M	17	17	16	16	-	-	-	-	-	73
	12	M	24	23	23	18	42	-	-	-	-	46
	13	M	19	20	21	17	19	-	-	-	-	27
	14	M	19	19	18	18	29	-	-	-	-	49
	15	M	20	20	20	18	26	-	-	-	-	54
	16	F	23	18	16	16	-	-	-	-	-	64
	17	F	18	20	19	19	43	-	-	-	-	86
	18	F	20	19	19	15	29	-	-	-	-	38
CA-Calcium (mg/dL)
Group	Animal ID	Gender	Study Day									Unscheduled Euthanasia
			-4	0	3	5	7	10	14	21	28
1	1	F	10.2	10.3	12.8	11.6	10.1	10.1	9.9	9.7	10.1	-
	2	F	9.7	9.8	10.1	11.3	9.9	9.9	9.7	9.7	9.5	-
	3	M	10	10	11.1	10.9	9.6	9.7	9.7	10	9.9	-
	4	M	9.8	10.1	11.5	10.3	9.9	9.8	9.9	10.3	10.3	-
	5	M	9.8	9.7	11.6	10.2	9.9	9.8	9.7	9.4	9.7	-
	6	F	9.7	10.1	10.4	11.8	10.2	10.5	10.2	10	10.1	-
2	7	F	10.2	9.8	9.8	9.4	9.2	-	-	-	-	8
	8	F	9.9	9.8	9.9	10.1	-	-	-	-	-	10.1
	9	F	9.4	9.4	9.3	9.1	-	-	-	-	-	12.3
	10	M	10	10.4	10.2	10.3	9.1	-	-	-	-	7.7
	11	M	10.2	10.1	9.8	9.2	-	-	-	-	-	12.6
	12	M	10	9.7	9.7	9.5	8.2	-	-	-	-	8.4
	13	M	10.3	10.6	10.2	9.9	8.7	-	-	-	-	8.2
	14	M	9.9	9.7	9.8	9.3	9.4	-	-	-	-	9.1
	15	M	10.1	9.9	9.9	9.5	9	-	-	-	-	8.5
	16	F	10.4	10.1	10	9.6	-	-	-	-	-	9.9
	17	F	10.7	10.2	10.2	9.4	9.2	-	-	-	-	8.3
	18	F	10.4	9.9	9.9	9.4	7.7	-	-	-	-	7.7
CRE-Creatinine (mg/dL)
Group	Animal ID	Gender	Study Day									Unscheduled Euthanasia
			-4	0	3	5	7	10	14	21	28
1	1	F	0.4	0.7	0.8	0.7	0.6	0.4	0.7	0.5	0.3	-
	2	F	0.5	0.6	0.5	0.6	0.6	0.4	0.4	0.4	0.5	-
	3	M	0.6	0.4	0.5	0.5	0.6	0.5	0.5	0.5	0.6	-
	4	M	<0.2	0.3	0.6	0.3	0.4	0.5	0.5	0.6	0.4	-
	5	M	0.6	0.5	0.8	0.5	0.5	<0.2	0.5	0.5	0.6	-
	6	F	0.5	0.9	0.6	0.6	0.6	0.6	0.4	0.5	0.6	-
2	7	F	0.4	0.3	0.7	0.7	1.1	-	-	-	-	3.9
	8	F	0.6	0.8	0.4	0.7	-	-	-	-	-	4.7
	9	F	0.6	0.5	0.5	0.3	-	-	-	-	-	0.8
	10	M	0.6R	0.7	0.6	0.7	1.1	-	-	-	-	2.7
	11	M	0.7	0.5	0.5	0.7	-	-	-	-	-	1.1
	12	M	0.5	0.5	0.7	0.8	3.3	-	-	-	-	2.4
	13	M	0.6	0.5	0.7	<0.2	0.7	-	-	-	-	0.7
	14	M	0.6	0.7	0.6	0.7	0.6	-	-	-	-	0.7
	15	M	0.6	0.5	0.6	0.7	0.7	-	-	-	-	2.5
	16	F	0.6	0.6	0.4	0.6	-	-	-	-	-	3.5
	17	F	0.6	0.7	0.7	0.5	1.6	-	-	-	-	5.4
	18	F	0.6	0.6	0.8	0.6	0.7	-	-	-	-	1.3
CRP- C-Reactive Protein (mg/L)
Group	Animal ID	Gender	Study Day									Unscheduled Euthanasia
			-4	0	3	5	7	10	14	21	28
1	1	F	9.1	10.4	8.8	10.1	11.2	8.6	8.8	10.5	10.7	-
	2	F	<5.0	<5.0	5.1	5.4	<5.0	<5.0	<5.0	5.7	5.8	-
	3	M	<5.0	6	5.6	6.8	<5.0	<5.0	<5.0	5.3	<5.0	-
	4	M	6.5	6.2	<5.0	5.2	5.8	5.5	6.9	5.5	6.9	-
	5	M	10.2	9.1	8.2	10.4	10.7	10.2	10.5	8.3	10.3	-
	6	F	<5.0	11.2	7.2	5.7	13.4	7.2	7.7	8.4	8.9	-
2	7	F	<5.0	<5.0	<5.0	37.3	20.6	-	-	-	-	21.5
	8	F	<5.0	<5.0	6.9	33.5	-	-	-	-	-	100
	9	F	<5.0	7.8	12.4	25.7	-	-	-	-	-	18.7
	10	M	9.5	8.4	6.2	-	29.3	-	-	-	-	24.2
	11	M	<5.0	<5.0	20.7	21.6	-	-	-	-	-	18.6
	12	M	<5.0	5.3	9.8	30.7	18.9	-	-	-	-	14.9
	13	M	<5.0	<5.0	7	22.6	15.8	-	-	-	-	13.2
	14	M	5.5	5.6	6.6	100	34.3	-	-	-	-	31.7
	15	M	6.4	<5.0	5.1	95	37.2	-	-	-	-	30.6
	16	F	<5.0	5.7	13.8	28.2	-	-	-	-	-	25.5
	17	F	<5.0	<5.0	6.3	26.3	22.2	-	-	-	-	20.1
	18	F	6.3	<5.0	9.5	36.6	25.8	-	-	-	-	25.8
GGT-Gamma glutamyltransferase (U/L)
Group	Animal ID	Gender	Study Day									Unscheduled Euthanasia
			-4	0	3	5	7	10	14	21	28
1	1	F	61	62	79	74	64	62	60	60	66	-
	2	F	45	45	46	52	46	45	44	45	45	-
	3	M	54	54	58	56	51	51	47	50	52	-
	4	M	66	67	76	64	63	59	59	65	68	-
	5	M	85	88	104	92	89	91	90	94	97	-
	6	F	50	50	55	64	53	54	54	54	53	-
2	7	F	60	60	77	69	317	-	-	-	-	358
	8	F	78	73	57	368	-	-	-	-	-	583
	9	F	66	63	67	276	-	-	-	-	-	349
	10	M	47	45	50	80	291	-	-	-	-	301
	11	M	90	88	89	219	-	-	-	-	-	351
	12	M	79	81	83	145	293	-	-	-	-	318
	13	M	81	83	78	107	317	-	-	-	-	255
	14	M	94	91	90	142	404	-	-	-	-	384
	15	M	53	56	58	81	304	-	-	-	-	308
	16	F	40	42	41	201	-	-	-	-	-	475
	17	F	51	51	52	71	400	-	-	-	-	468
	18	F	49	46	46	100	330	-	-	-	-	382
GLU-Glucose (mg/dL)
Group	Animal ID	Gender	Study Day									Unscheduled Euthanasia
			-4	0	3	5	7	10	14	21	28
1	1	F	64	67	94	92	62	81	66	76	71	-
	2	F	64	74	81	90	70	84	68	78	67	-
	3	M	67	67	83	79	65	73	66	71	63	-
	4	M	69	68	82	71	68	62	68	61	61	-
	5	M	60	63	73	66	57	65	59	54	59	-
	6	F	65	70	72	84	73	87	70	76	75	-
2	7	F	74	71	71	62	39	-	-	-	-	<10
	8	F	63	65	66	61	-	-	-	-	-	20
	9	F	65	59	69	59	-	-	-	-	-	12
	10	M	69	66	76	68	27	-	-	-	-	45
	11	M	69	62	69	59	-	-	-	-	-	14
	12	M	62	66	72	66	13	-	-	-	-	<10
	13	M	75	76	80	69	33	-	-	-	-	28
	14	M	60	58	61	51	-	-	-	-	-	62
	15	M	59	61	60	60	40	-	-	-	-	<10
	16	F	57	52	64	38	-	-	-	-	-	15
	17	F	64	69	68	70	31	-	-	-	-	<10
	18	F	56	66	67	64	23	-	-	-	-	27
TP-Total Protein (g/dL)
Group	Animal ID	Gender	Study Day									Unscheduled Euthanasia
			-4	0	3	5	7	10	14	21	28
1	1	F	6.6	6.7	8.4	7.7	6.6	6.5	6.3	6.4	6.6	-
	2	F	6.3	6.2	6.6	7.5	6.6	6.6	6.2	6.3	6.1	-
	3	M	6.5	6.9	7.4	7.2	6.6	6.6	6.3	6.6	6.7	-
	4	M	6.4	6.4	7.5	6.4	6.4	6.2	6.3	6.4	6.4	-
	5	M	6.4	6.5	7.7	6.7	6.5	6.4	6	5.9	6.2	-
	6	F	6.3	6.8	7.4	8.6	7	7.1	6.9	7	6.9	-
2	7	F	7.2	6.9	6.6	6.7	6.1	-	-	-	-	5.1
	8	F	6.6	6.4	6.6	6.3	-	-	-	-	-	7
	9	F	6	6	6	6.1	-	-	-	-	-	6.5
	10	M	6.9	7.1	6.9	7.1	6	-	-	-	-	5.3
	11	M	6.7	6.7	6.8	6.4	-	-	-	-	-	6.5
	12	M	6.1	6.2	6.3	6.5	5	-	-	-	-	5
	13	M	6.9	6.9	6.7	7.1	5.8	-	-	-	-	5
	14	M	6.5	6.5	6.5	6.6	5.7	-	-	-	-	5.3
	15	M	6.9	6.7	6.9	7.1	6.2	-	-	-	-	5.6
	16	F	7.4	7.2	6.9	6.7	-	-	-	-	-	5.9
	17	F	6.8	6.3	6.4	6.6	6.1	-	-	-	-	5.7
	18	F	6.8	6.6	6.5	6.8	5.2	-	-	-	-	5.1
UA-Uric Acid (mg/dL)
Group	Animal ID	Gender	Study Day									Unscheduled Euthanasia
			-4	0	3	5	7	10	14	21	28
1	1	F	<1.0	<1.0	<1.0	<1.0	<1.0	<1.0	<1.0	<1.0	-	-
	2	F	<1.0	<1.0	<1.0	<1.0	<1.0	<1.0	<1.0	<1.0	<1.0	-
	3	M	<1.0	<1.0	<1.0	<1.0	<1.0	-	<1.0	<1.0	-	-
	4	M	-	-	-	-	<1.0	<1.0	<1.0R	-	<1.0	-
	5	M	-	-	-	-	-	-	-	-	<1.0	-
	6	F	<1.0	<1.0	-	-	-	<1.0	<1.0	-	-	-
2	7	F	-	-	-	<1.0	<1.0	-	-	-	-	<1.0
	8	F	<1.0	<1.0	<1.0	<1.0	-	-	-	-	-	-
	9	F	<1.0	<1.0	<1.0	<1.0	-	-	-	-	-	<1.0
	10	M	<1.0	-	<1.0	<1.0	<1.0	-	-	-	-	<1.0
	11	M	<1.0	<1.0	-	<1.0	-	-	-	-	-	<1.0
	12	M	<1.0	<1.0	-	<1.0	<1.0	-	-	-	-	<1.0
	13	M	<1.0	-	<1.0	<1.0	<1.0	-	-	-	-	<1.0
	14	M	<1.0	<1.0	-	<1.0	<1.0	-	-	-	-	<1.0
	15	M	<1.0	-	<1.0	-	<1.0	-	-	-	-	<1.0
	16	F	-	-	-	<1.0	-	-	-	-	-	-
	17	F	-	-	<1.0	-	<1.0	-	-	-	-	<1.0
	18	F	<1.0	<1.0	<1.0	<1.0	<1.0	-	-	-	-	<1.0

## Sheet: Coagulation
Prothrombin Time (seconds)
Group	Animal ID	Gender	Study Day									Unscheduled Euthanasia
			-4	0	3	5	7	10	14	21	28
1	1	F	17	20	20	17	19	22	23	22	OOR-HI	-
	2	M	22	22	23	22	22	21	19	21	23	-
	3	F	22	23	23	19	21	20	22	21	22	-
	4	F	22	22	21	20	20	21	OOR-HI	20	21	-
	5	M	22	20	20	21	21	18	22	23	22	-
	6	M	20	21	23	25	16	25	20	21	25	-
2	7	M	22	21	20	34	60	-	-	-	-	OOR-HI
	8	M	21	21	20	40	-	-	-	-	-	OOR-HI
	9	M	23	22	19	33	OOR-HI	-	-	-	-	OOR-HI
	10	M	23	20	22	29	60	-	-	-	-	66
	11	M	23	23	22	29	53	-	-	-	-	91
	12	M	23	20	19	27	47	-	-	-	-	OOR-HI
	13	F	23	25	23	32	-	-	-	-	-	OOR-HI
	14	F	22	20	20	22	52	-	-	-	-	OOR-HI
	15	F	23	20	20	40	OOR-HI	-	-	-	-	OOR-HI
	16	F	21	23	20	25	51	-	-	-	-	OOR-HI
	17	F	23	19	19	53	-	-	-	-	-	OOR-HI
	18	F	25	22	22	51	-	-	-	-	-	OOR-HI
Activated Partial Thromboplastin Time (seconds)
Group	Animal ID	Gender	Study Day									Unscheduled Euthanasia
			-4	0	3	5	7	10	14	21	28
1	1	F	67	93	74	72	63	70	70	78	OOR-HI	-
	2	M	75	71	76	91	75	75	77	77	88	-
	3	F	101	65	84	67	76	67	70	68	94	-
	4	F	72	69	74	73	76	71	OOR-HI	74	68	-
	5	M	74	84	74	74	73	68	72	73	86	-
	6	M	78	76	74	78	67	76	74	74	86	-
2	7	M	71	99	74	98	OOR-HI	-	-	-	-	OOR-HI
	8	M	74	71	70	114	-	-	-	-	-	OOR-HI
	9	M	63	90	72	85	OOR-HI	-	-	-	-	OOR-HI
	10	M	63	69	70	81	136	-	-	-	-	197
	11	M	76	80	71	86	158	-	-	-	-	OOR-HI
	12	M	73	81	70	88	170	-	-	-	-	OOR-HI
	13	F	70	62	78	98	-	-	-	-	-	OOR-HI
	14	F	61	68	76	23	201	-	-	-	-	OOR-HI
	15	F	72	84	80	97	OOR-HI	-	-	-	-	OOR-HI
	16	F	70	84	70	79	156	-	-	-	-	151
	17	F	68	75	67	106	-	-	-	-	-	OOR-HI
	18	F	74	78	73	124	-	-	-	-	-	OOR-HI
OOR-H, Out of range-high (100 seconds for PT; 300 seconds for aPTT)
- No Data
