# Supplementary material for: Natural History of Marburg Virus Infection to Support Medical Countermeasure Development
Source: Viruses. 2022 Oct 18;14(10):2291. doi: 10.3390/v14102291 (PMC9607268; doi:10.3390/v14102291)
Supplement: Supplementary file 1 [file viruses-14-02291-s001.zip › Table S6 MARV Path Micro Findings Summary.xlsx]

## Sheet: Microscopic Findings
	Table S6. Incidence Summary of Microscopic Observations in Mock-exposed and MARV-exposed NHPs.
			NHPs with findings
			Mock-Exposed		MARV-Exposed
	Tissue	Finding	Male (n=3)	Female (n=3)	Male (n=6)	Female (n=6)
	Adrenal, left	Examined	1	3	6	6
		No visible lesions	1	3	5	5
		Hemorrhage, minimal	--	--	--	1
		Congestion, minimal	--	--	1	--
		Not examined, no section	2	--	--	--
	Adrenal, right	Examined	3	3	6	6
		No visible lesions	3	3	5	6
		Congestion, minimal	--	--	1	--
	Colon	Examined	3	3	6	6
		No visible lesions	3	3	5	2
		Lymphocyte apoptosis, Peyer's patches, minimal	--	--	--	1
		Lymphocyte apoptosis, Peyer's patches, mild	--	--	1	3
	Duodenum	Examined	3	6	3	6
		No visible lesions	2	3	4	2
		Lymphocyte, apoptosis, minimal	--	--	--	1
		Lymphocyte, apoptosis, Lamina propria, mild	--	--	1	--
		Lymphocyte, apoptosis, Lymphoid tissue, minimal	1	--	--	--
		Lymphocyte, apoptosis, Peyers patch, mild	--	--	1	3
	Gallbladder	Examined	3	3	6	5
		No visible lesions	3	3	6	5
		Not examined, no section	--	--	--	1
	Heart	Examined	3	3	6	6
		No visible lesions	3	1	5	4
		Myocardiocyte, degeration, mild	--	--	--	1
		Infiltrate, cellular mononuclear cell, minimal	--	1	--	--
		No correlate	--	1	--	--
		Congestion, minimal	--	--	1	1
	Ileum	Examined	3	3	6	6
		No visible lesions	2	3	5	3
		Lymphocyte, apoptosis, Lamina propria, mild	--	--	1	--
		Lymphocyte, apoptosis, Peyers patch, minimal	1	--	--	--
		Lymphocyte, apoptosis, Peyers patch, mild	--	--	--	3
	Injection site	Examined	3	3	6	6
		No visible lesions	3	3	3	5
		Lymphohistiocytic, inflammation, skeletal muscle, mild	--	--	1	1
		Lymphohistiocytic, inflammation, subcutis, mild	--	--	2	--
		Lymphocyte, apoptosis, minimal	--	--	1	--
		Lymphocyte, apoptosis, mild	--	--	2	1
	Jejunum	Examined	3	3	6	6
		No visible lesions	3	2	3	2
		Congestion, minimal	--	--	--	1
		Lymphocyte, apoptosis, Lamina propria, minimal	--	--	--	1
		Lymphocyte, apoptosis, Lamina propria, mild	--	--	1	--
		Lymphocyte, apoptosis, Peyers patch, minimal	--	1	--	--
		Lymphocyte, apoptosis, Peyers patch, mild	--	--	2	2
		Lymphocyte, apoptosis, Peyers patch, moderate	--	--	--	1
	Kidney, left	Examined	3	3	6	6
		No visible lesions	2	--	5	--
		Lymphoplasmacytic, cellular, infiltrate, mild	1	3	--	1
		Lymphocyte, apoptosis, minimal	--	--	--	1
		Congestion, minimal	--	--	1	3
		Congestion, mild	--	--	--	1
		Tubule, vacuolization, cytoplasm, mild	--	--	--	1
		Tubule, vacuolization, cytoplasm, moderate	--	--	--	1
		Tubular, mineralization, mild	--	--	1	--
	Kidney, right	Examined	3	3	6	6
		No visible lesions	2	2	5	2
		Lymphoplasmacytic, cellular, infiltrate, minimal	1	1	--	--
		Congestion, minimal	--	--	1	2
		Congestion, mild	--	--	--	1
		Tubule, vacuolization, cytoplasm, mild	--	--	--	1
		Tubule, vacuolization, cytoplasm, moderate	--	--	--	1
		Tubular, mineralization, mild	--	--	1	--
	Liver	Examined	3	3	6	6
		No visible lesions	3	3	--	--
		Congestion, minimal	--	--	4	3
		Congestion, mild	--	--	1	1
		Inflammation, mixed, mild	--	--	1	2
		Necrosis, minimal	--	--	--	1
		Leukocytosis, mild	--	--	2	1
		Leukocytosis, mixed, minimal	--	--	2	--
		Inclusion body intracytoplasmic, minimal	--	--	3	--
		Inclusion body intracytoplasmic, mild	--	--	3	4
	Lungs	Examined	3	3	6	6
		No visible lesions	3	3	--	--
		Congestion, minimal	--	--	1	2
		Congestion, mild	--	--	4	4
		Edema, mild	--	--	1	--
		Lymphocyte, apoptosis, mild	--	--	1	--
	Lymph nodes, axillary	Examined	2	3	6	6
		Not examined, no section	1	--	--	--
		Hemorrhage, mild	--	--	1	--
		Pigment	--	2	--	--
		Lymphocyte, apoptosis, minimal	2	2	--	--
		Lymphocyte, apoptosis, mild	--	--	4	5
		Lymphocyte, apoptosis, moderate	--	--	1	--
		Congestion, minimal	--	--	1	1
		Congestion, mild	--	--	1	1
	Lymph nodes, inguinal	Examined	3	3	6	6
		No visible lesions	2	--	1	--
		Lymphocyte, apoptosis, minimal	1	2	--	--
		Lymphocyte, apoptosis, mild	--	--	5	6
		No correlate	--	1	--	--
		Congestion, minimal	--	--	--	2
		Congestion, mild	--	--	2	1
		Edema, mild	--	--	1	--
	Lymph nodes, mediastinal	Examined	3	3	6	6
		No visible lesions	2	2	2	--
		Inflammation, granulomatous, mild	--	1	--	--
		Lymphocyte, apoptosis, minimal	1	--	--	1
		Lymphocyte, apoptosis, mild	--	--	3	5
		Edema, mild	--	--	--	1
		Congestion, minimal	--	--	--	1
		Congestion, mild	--	--	2	1
	Lymph nodes, mesenteric	Examined	3	3	6	6
		No visible lesions	--	3	1	--
		Lymphocyte, apoptosis, minimal	3	--	--	--
		Lymphocyte, apoptosis, mild	--	--	5	5
		Lymphocyte, apoptosis, moderate	--	--	--	1
		Congestion, minimal	--	--	1	--
		Congestion, mild	--	--	--	1
	Pancreas	Examined	--	--	--	1
		Inflammation, lymphohistiocytic, mild	--	--	--	1
		Lymphocyte, apoptosis, minimal	--	--	--	1
	Rectum	Examined	3	3	6	6
		No visible lesions	3	3	4	1
		Lymphocyte, apoptosis, Lamina propria, mild	--	--	1	2
		Lymphocyte, apoptosis, Peyers patch, mild	--	--	1	3
	Skin	Examined	3	3	6	6
		No visible lesions	3	3	--	--
		Congestion, minimal	--	--	4	3
		Congestion, mild	--	--	2	3
	Spleen	Examined	3	3	6	6
		No visible lesions	2	2	--	--
		Lymphocyte, apoptosis, minimal	1	1	1	--
		Lymphocyte, apoptosis, moderate	--	--	5	6
		Congestion, minimal	--	--	--	1
		Congestion, mild	--	--	--	1
	Stomach	Examined	3	3	6	6
		No visible lesions	2	3	4	3
		Congestion, mild	--	--	--	1
		Lymphocyte, apoptosis, mucosa, minimal	1	--	1	1
		Lymphocyte, apoptosis, mucosa, mild	--	--	1	1
	Urinary bladder	Examined	--	--	1	--
		Hemorrhage, mucosa, minimal	--	--	1	--
	Gut associated lymphoid tissue	Examined	3	3	6	6
		No visible lesions	3	3	3	1
		Lymphocyte, apoptosis, mild	--	--	3	4
		Lymphocyte, apoptosis, moderate	--	--	--	1
	Animals Excluded:	None
	Groups:	All
	Observation Type:	Histo - Neoplastic and Non-Neoplastic
	Tissues:	All
	Removal Reasons:	All
	Measurement/Statistics:
	Measurement	Descriptive
	Pathology Observation	Count Postives
	Group Information
	Short Name	Long Name	Type	Headings
	Mock	Mock Exposed Control	Control	Group 1	Mock	Exposed
	MARV	MARV Exposed	Dose	Group 2	MARV	Exposed
